# Supplementary material for: Two Facile Aniline-Based Hypercrosslinked Polymer Adsorbents for Highly Efficient Iodine Capture and Removal
Source: Int J Mol Sci. 2022 Dec 26;24(1):370. doi: 10.3390/ijms24010370 (PMC9820307; doi:10.3390/ijms24010370)
Supplement: Supplementary file 1 [file ijms-24-00370-s001.zip]

Archive with 1 entries (1 files):
- ijms-2092887-supplementary.pdf
